# Supplementary material for: Elaboration and Characterization of Active Films Containing Iron–Montmorillonite Nanocomposites for O2 Scavenging
Source: Nanomaterials (Basel). 2019 Aug 23;9(9):1193. doi: 10.3390/nano9091193 (PMC6780512; doi:10.3390/nano9091193)
Supplement: Supplementary file 1 [file nanomaterials-09-01193-s001.zip]

Archive with 1 entries (1 files):
- Raw_data_Kombaya_et_al.xlsx
