# Supplementary material for: Elaboration and Characterization of Active Films Containing Iron–Montmorillonite Nanocomposites for O2 Scavenging
Source: Nanomaterials (Basel). 2019 Aug 23;9(9):1193. doi: 10.3390/nano9091193 (PMC6780512; doi:10.3390/nano9091193)
Supplement: Supplementary file 1 [file nanomaterials-09-01193-s001.zip › Raw_data_Kombaya_et_al.xlsx]

## Sheet: PermO2
Oxygen permeability
	Rep3 (N2)	Rep4	Rep5	Rep6	Mean	Std
LLDPE	7.83659e-16	7.08446e-16	7.37555e-16	7.47546e-16	7.44301e-16	3.1041e-17
LLDPE.FU9	6.99223e-16	6.15335e-16	5.87487e-16	6.16952e-16	6.29749e-16	4.82503e-17
LLDPE.FU15	9.01929e-16	6.65058e-16	6.6131e-16	6.32969e-16	6.53112e-16	1.7545e-17
LLDPE.FU 15.MMT5	5.96209e-16	6.12318e-16	5.96445e-16	5.50795e-16	5.88942e-16	2.65247e-17
LLDPE.FU 15.MMT-Fe6.25.	6.35673e-16	6.54464e-16	6.1886e-16	6.7173e-16	6.45182e-16	2.29074e-17
LLDPE.Fu9.MMT3	6.03553e-16	5.93544e-16	6.08679e-16	5.84379e-16	5.97539e-16	1.07921e-17
LLDPE.FU9.MMT-Fe3.75	6.40175e-16	6.26433e-16	6.46466e-16	6.42017e-16	6.38773e-16	8.64007e-18
LLDPE.Fu15.MMT3	5.86321e-16	6.2571e-16	6.02677e-16	5.50795e-16	5.91376e-16	3.15114e-17
LLDPE.Fu15.MMT-Fe3.75	6.46804e-16	6.61319e-16	6.6961e-16	6.3369e-16	6.52856e-16	1.58774e-17
Film thickness
	Rep1	Rep2	Rep3	Rep4	Rep5	rep6	mean
LLDPE	462.8	379.1	448.7	393.6	470.7	405.1	429.525
LLDPE.FU 15	245	257.4	225.1	215.6	203	222.1	216.45
LLFPE.FU 15.MMT5	403.8		340.3	368.2	371.7	347.2	356.85
LLDPE.FU 15.MMT-Fe6.25.	313.1	324.1	334.1	335.7	334.6	330.2	333.65
LLDPE.Fu9.MMT-Fe3.75	340.2		319	321	312	336.8	322.2
LLDPE.Fu9.MMT3	364.8	352.1	352.1	353.7	366.9	365.4	359.525
LLDPE.FU15.MMT-Fe3.75	351		318.5	344.5	356.1	369.6	347.175
LLDPE.FU15.MMT3	373.6		357.4	365.1	358	374.2	363.675
PE.FU9	305		215.1	231.1	219.3	247.4	228.225
Mass of film used	Rep1	Rep2	Rep3	Mean	Std
LLDPE.Fu15.MMT-Fe6.25	0.6836	0.6734	0.6746	0.6772	0.00557494
LLDPE.Fu15.MMT-Fe3.75	0.7297	0.7026	0.6954	0.709233	0.0180866
LLDPE.Fu9.MMT-Fe3.75	0.6478	0.684	0.6552	0.662333	0.0191252
	LLDPE.Fu15.MMT-Fe6.25	LLDPE.Fu15.MMT-Fe3.75	LLDPE.Fu9.MMT-Fe3.75
Mass of film used (g)	0.6772	0.709233	0.662333
theoretical concentration in MM-Fe (%)	0.0625	0.0375	0.0375
mass of iron in 1 g of film	0.22092	0.22092	0.22092
mass of iron in the sample of film used	0.00935044	0.00587564	0.0054871

## Sheet: Perm H20
Water vapour permeability : raw data
LLDPE
			sample 1	sample 2	sample 3	sample 4
Date	time (min)	time (h)	Mass (g)	Mass (g)	Mass (g)	Mass (g)
2018-08-07	0	0	108.64	113.77	113.15	114.276
2018-08-08	1440	24	108.64	113.725	113.133	114.216
2018-08-09	2880	48	108.63	113.7	113.116	114.188
2018-08-10	4320	72	108.622	113.679	113.104	114.162
2018-08-11	5760	96	108.614	113.664	113.095	114.149
2018-08-12	7200	120	108.608	113.656	113.089	114.137
2018-08-13	8640	144	108.602	113.655	113.088	114.138
2018-08-14	10080	168	108.594	113.639	113.079	114.119
		thickness (m)	0.0003861	0.0003843	0.0003858	0.000404
							mean	std
		w (g /h)	0.000293452	0.000701438	0.000400595	0.000822421	0.000554477	0.000248465
		w (g /s)	8.15146e-08	1.94844e-07	1.11276e-07	2.2845e-07	1.54021e-07	6.90181e-08
		WVTR (g/m2/day)	7.75645	18.5402	10.5884	21.738	14.6558	6.56736
		WVP (mol.m/m².s.Pa)	8.22898e-13	1.9578e-12	1.12248e-12	2.41315e-12	1.57908e-12	7.34711e-13
LLDPE/PE-g-MA9%
			sample 1	sample 2	sample 3	sample 4
Date	time (min)	time (h)	Mass (g)	Mass (g)	Mass (g)	Mass (g)
2018-08-07	0	0	95.3	121.57	108.41	117.53
2018-08-08	1440	24	95.2975	121.539	108.368	117.504
2018-08-09	2880	48	95.2947	121.524	108.353	117.493
2018-08-10	4320	72	95.2927	121.511	108.339	117.485
2018-08-11	5760	96	95.2883	121.5	108.328	117.475
2018-08-12	7200	120	95.2855	121.497	108.324	117.471
2018-08-13	8640	144	95.2838	121.49	108.318	117.464
2018-08-14	10080	168	95.2809	121.486	108.312	117.46
		thickness (m)	0.000247	0.000257	0.000242	0.000253
							mean	std
		w (g /h)	0.000116171	0.000455506	0.000513889	0.000381994	0.00036689	0.000175641
		w (g /s)	3.22696e-08	1.26529e-07	1.42747e-07	1.06109e-07	1.01914e-07	4.87893e-08
		WVTR (g/m2/day)	3.07059	12.0398	13.583	10.0968	9.69753	4.64251
		WVP (mol.m/m².s.Pa)	2.08402e-13	8.50229e-13	9.0322e-13	7.01917e-13	6.65942e-13	3.16701e-13
LLDPE/PE-g-MA15%
			sample 1	sample 2	sample 3	sample 4
Date	time (min)	time (h)	Mass (g)	Mass (g)	Mass (g)	Mass (g)
2018-08-07	0	0	95.138	116.251	92.1	125.76
2018-08-08	1440	24	95.1177	116.179	92.1005	125.728
2018-08-09	2880	48	95.1014	116.148	92.0991	125.711
2018-08-10	4320	72	95.0837	116.123	92.097	125.699
2018-08-11	5760	96	95.0652	116.104	92.0953	125.689
2018-08-12	7200	120	95.0481	116.088	92.0946	125.682
2018-08-13	8640	144	95.0322	116.076	92.0921	125.672
2018-08-14	10080	168	95.0154	116.064	92.0898	125.665
		thickness (m)	0.0002597	0.000251	0.0002308	0.0002593
							mean	std
		w (g /h)	0.00072624	0.00100268	6.37897e-05	0.000515823	0.000577133	0.000396065
		w (g /s)	2.01733e-07	2.78522e-07	1.77194e-08	1.43284e-07	1.60315e-07	1.10018e-07
		WVTR (g/m2/day)	19.1958	26.5025	1.68607	13.6341	15.2546	10.4687
		WVP (mol.m/m².s.Pa)	1.36981e-12	1.82787e-12	1.06929e-13	9.71432e-13	1.06901e-12	7.30631e-13
LLDPE/PE-g-MA9.MMT3
			sample 1	sample 2	sample 3	sample 4
Date	time (min)	time (h)	Mass (g)	Mass (g)	Mass (g)	Mass (g)
2018-08-07	0	0	108.98	116.56	91.43	110.87
2018-08-08	1440	24	108.791	116.514	91.4285	110.832
2018-08-09	2880	48	108.626	116.492	91.4288	110.814
2018-08-10	4320	72	108.459	116.474	91.4286	110.811
2018-08-11	5760	96	108.28	116.453	91.427	110.797
2018-08-12	7200	120	108.118	116.444	91.4268	110.793
2018-08-13	8640	144	107.957	116.432	91.4252	110.786
2018-08-14	10080	168	107.801	116.419	91.4264	110.782
		thickness (m)	0.0003758	0.000359	0.000361	0.000361
							mean	std
		w (g /h)	0.00700665	0.000775	2.44544e-05	0.000457093	0.0020658	0.00330823
		w (g /s)	1.94629e-06	2.15278e-07	6.79288e-09	1.2697e-07	5.73833e-07	9.18953e-07
		WVTR (g/m2/day)	185.198	20.4846	0.646371	12.0818	54.6026	87.4422
		WVP (mol.m/m².s.Pa)	1.91239e-11	2.02071e-12	6.41169e-14	1.19845e-12	5.60179e-12	9.05034e-12
LLDPE/PE-g-MA15.MMT3%
			sample 1	sample 2	sample 3	sample 4
Date	time (min)	time (h)	Mass (g)	Mass (g)	Mass (g)	Mass (g)
2018-08-07	0	0	105.1	111.45	112.64	128.75
2018-08-08	1440	24	105.105	111.402	112.582	128.71
2018-08-09	2880	48	105.103	111.382	112.559	128.693
2018-08-10	4320	72	105.102	111.361	112.537	128.68
2018-08-11	5760	96	105.098	111.343	112.524	128.667
2018-08-12	7200	120	105.097	111.335	112.515	128.659
2018-08-13	8640	144	105.096	111.325	112.508	128.653
2018-08-14	10080	168	105.095	111.313	112.495	128.646
		thickness (m)	0.00035	0.000347	0.00036	0.000359
							mean	std
		w (g /h)	5.11905e-05	0.000745685	0.000756052	0.000559127	0.000528013	0.00033051
		w (g /s)	1.42196e-08	2.07135e-07	2.10014e-07	1.55313e-07	1.4667e-07	9.18083e-08
		WVTR (g/m2/day)	1.35305	19.7097	19.9837	14.7787	13.9563	8.73594
		WVP (mol.m/m².s.Pa)	1.30127e-13	1.87929e-12	1.9768e-12	1.45785e-12	1.36102e-12	8.50933e-13
LLDPE/PE-g-MA15.MMT5%
			sample 1	sample 2	sample 3	sample 4
Date	time (min)	time (h)	Mass (g)	Mass (g)	Mass (g)	Mass (g)
2018-08-07	0	0	113.01	113.08	105.23	129.4
2018-08-08	1440	24	112.951	113.025	105.183	129.363
2018-08-09	2880	48	112.924	112.995	105.16	129.345
2018-08-10	4320	72	112.906	112.987	105.145	129.34
2018-08-11	5760	96	112.885	112.971	105.13	129.329
2018-08-12	7200	120	112.876	112.961	105.12	129.321
2018-08-13	8640	144	112.863	112.952	105.107	129.318
2018-08-14	10080	168	112.851	112.946	105.098	129.314
		thickness (m)	0.0003657	0.000349	0.0003686	0.0003647
							mean	std
		w (g /h)	0.000851687	0.000704613	0.00071503	0.000449603	0.000680233	0.000167722
		w (g /s)	2.3658e-07	1.95726e-07	1.98619e-07	1.2489e-07	1.88954e-07	4.65893e-08
		WVTR (g/m2/day)	22.5115	18.6241	18.8995	11.8838	17.9797	4.43317
		WVP (mol.m/m².s.Pa)	2.26211e-12	1.78601e-12	1.9142e-12	1.1909e-12	1.78831e-12	4.46185e-13
LLDPE/PE-g-MA9.MMT-Fe3.75%
			sample 1	sample 2	sample 3	sample 4
Date	time (min)	time (h)	Mass (g)	Mass (g)	Mass (g)	Mass (g)
2018-08-07	0	0	106.804	114.74	109.423	110.235
2018-08-08	1440	24	106.788	114.699	109.379	110.199
2018-08-09	2880	48	106.775	114.675	109.354	110.183
2018-08-10	4320	72	106.766	114.659	109.337	110.173
2018-08-11	5760	96	106.757	114.645	109.32	110.161
2018-08-12	7200	120	106.75	114.634	109.308	110.155
2018-08-13	8640	144	106.745	114.625	109.298	110.15
2018-08-14	10080	168	106.737	114.614	109.286	110.141
		thickness (m)	0.0003393	0.000321	0.0002966	0.0002996
							Moyenne	Ecart-type
		w (g /h)	0.000380407	0.000690526	0.000753274	0.000497024	0.000580308	0.000172203
		w (g /s)	1.05669e-07	1.91813e-07	2.09243e-07	1.38062e-07	1.61197e-07	4.78342e-08
		WVTR (g/m2/day)	10.0548	18.2518	19.9103	13.1372	15.3385	4.55163
		WVP (mol.m/m².s.Pa)	9.37434e-13	1.60988e-12	1.62268e-12	1.0815e-12	1.31287e-12	3.55284e-13

## Sheet: Heat of fusion
	Heat of fusion (J/g)
	LLDPE	LLDPE.Fu15	LLDPE.Fu15.MMT3	LLDPE.Fu15.MMT5	LLDPE.Fu15.MMT-Fe3.75	LLDPE.Fu15.MMT-Fe6.25
Rep1	93.12	94.32	99.53	91.17	105.9	99.8
Rep2	107.6	107.4	108.8	110.1	106.3	99.81
Rep3	111.5	109.85	104.3	94.4	109.6	106

## Sheet: Tm
	Tm (°C)
	LLDPE	LLDPE.Fu15	LLDPE.Fu15.MMT3	LLDPE.Fu15.MMT5	LLDPE.Fu15.MMT-Fe3.75	LLDPE.Fu15.MMT-Fe6.25
rep1	121.77	122.34	122.41	121.08	121.22	121.58
rep2	122.69	119.91	121.14	122.89	121.56	121.56
rep3	121.74	121.52	122.25	122.63	122	123.7

## Sheet: cristallinity 
	Cristallinity (%)
	LLDPE	LLDPE.Fu15	LLDPE.Fu15.MMT3	LLDPE.Fu15.MMT5	LLDPE.Fu15.MMT-Fe3.75	LLDPE.Fu15.MMT-Fe6.25
rep1	31.6138	32.1739	33.7398	30.5687	35.4552	33.1516
rep2	37.8537	37.4714	35.3567	31.6517	36.694	35.2112
rep3	37.8537	37.4714	35.3567	31.6517	36.694	35.2112

## Sheet: Tonset 
	Tonset (°C)
	LLDPE	LLDPE.Fu15	LLDPE.Fu15.MMT3	LLDPE.Fu15.MMT5	LLDPE.Fu15.MMT-Fe3.75	LLDPE.Fu15.MMT-Fe6.25
rep1	408.45	418.33	432.29	428.76	411.32	420.99
rep2	425.46	417.02	408.28	438.75	421.03	422.84
rep3	413.32	413.94	389.38	426.17	421.17	408.29
rep4	415.74	416.38	436.04	421.36	423.6	421.79

## Sheet: Toffset
	Toffset (°C)
	LLDPE	LLDPE.Fu15	LLDPE.Fu15.MMT3	LLDPE.Fu15.MMT5	LLDPE.Fu15.MMT-Fe3.75	LLDPE.Fu15.MMT-Fe6.25
rep1	470.48	456.75	491.52	480.44	466.41	466.85
rep2	477.99	455.29	488.65	484.64	471.36	466.16
rep3	476.39	458.29	450.65	480.5	464.54	462.89
rep4	415.74	459.14	480.11	476.18	471.08	466.67
